# Supplementary material for: Fumarate Hydratase Enhances the Therapeutic Effect of PD-1 Antibody in Colorectal Cancer by Regulating PCSK9
Source: Cancers (Basel). 2024 Feb 8;16(4):713. doi: 10.3390/cancers16040713 (PMC10887080; doi:10.3390/cancers16040713)
Supplement: Supplementary file 1 [file cancers-16-00713-s001.zip]

Archive with 5 entries (3 files):
- cancers-2799512-supplementary/
- cancers-2799512-supplementary/supplementary/
- cancers-2799512-supplementary/supplementary/Original image.pdf
- cancers-2799512-supplementary/supplementary/Supplementary Materials.pdf
- cancers-2799512-supplementary/supplementary/WB-densitometry-values.xlsx
