# Supplementary material for: Fumarate Hydratase Enhances the Therapeutic Effect of PD-1 Antibody in Colorectal Cancer by Regulating PCSK9
Source: Cancers (Basel). 2024 Feb 8;16(4):713. doi: 10.3390/cancers16040713 (PMC10887080; doi:10.3390/cancers16040713)
Supplement: Supplementary file 1 [file cancers-16-00713-s001.zip › cancers-2799512-supplementary/supplementary/WB-densitometry-values.xlsx]

## Sheet: Figure1
Figure 1G
FH		β-actin
1	28046.8	1	23402.5	1.19845
2	21182.1	2	31126.4	0.680519
3	40216	3	26999.3	1.48952
4	20334.4	4	28317.2	0.718094
5	30839.9	5	29808.2	1.03461
6	26010.6	6	30801.1	0.844469
7	35223.3	7	39387.7	0.894273
8	28924.2	8	34114.1	0.847866
9	30063.2	9	38915.6	0.772522
10	30978.8	10	33415.9	0.927066
11	28581.9	11	33842.6	0.844555
12	27397.2	12	36883	0.742813
13	36831.6	13	45188.2	0.815071
14	40257.2	14	42232.6	0.953226
15	38068	15	37438.1	1.01682
16	29136.7	16	37344.6	0.780211
17	31639.6	17	45294.3	0.698535
18	35719	18	25064.3	1.4251
19	38585.4	19	37523.8	1.02829
20	31273.8	20	33596	0.930879
21	38938.1	21	34581.6	1.12598
22	38739.1	22	35205.1	1.10038
23	32083.5	23	39164.6	0.819196
24	35801.9	24	39688.8	0.902066

## Sheet: Figure2
Figure 2A
FH		β-actin
1	107577	1	136102	0.790415
2	28522	2	120592	0.236517
3	51379	3	121889	0.421523
4	93308	4	111148	0.839493
5	68574	5	124180	0.552215
6	37830	6	144923	0.261035
Figure 2B
HCT116
FH		β-actin
1	72779	1	104901	0.693787
2	28785	2	88963	0.323561
3	28388	3	114958	0.246942
SW620
FH		β-actin
1	108524	1	109547	0.990662
2	56143	2	127926	0.438871
3	57420	3	139961	0.410257
Figure 2J
HCT116
Myc		β-actin
1	221	1	92908	0.0023787
2	90563	2	127816	0.708542
SW620
Myc		β-actin
1	131	1	83661	0.00156584
2	77407	2	108728	0.711933

## Sheet: Figure3
Figure 3A
FH		β-actin
1	9540.08	1	24775.4	0.385063
2	7948.3	2	16460.4	0.482875
3	22712.1	3	24975.7	0.909367
4	23111.2	4	23210.6	0.995718
5	24762.9	5	24781.8	0.999236
6	22355.1	6	24382.9	0.916833
FH		β-actin
7	15303	7	15381.7	0.994883
8	23305.8	8	16274.1	1.43208
9	24573.1	9	16782.1	1.46425
10	19920.5	10	21064.8	0.94568
11	24722.7	11	23176.2	1.06673
12	24622.3	12	24463	1.00651

## Sheet: Figure4
Figure4B
HCT116
FH		β-actin
1	112337	1	55495	2.02427
2	37850	2	106337	0.355944
3	34549	3	83234	0.415083
PCSK9		β-actin
1	102178	1	55495	1.84121
2	232689	2	106337	2.18822
3	245471	3	83234	2.94917
SW620
FH		β-actin
1	192118	1	59883	3.20822
2	92576	2	42819	2.16203
3	77038	3	40452	1.90443
PCSK9		β-actin
1	138380	1	59883	2.31084
2	156535	2	42819	3.65574
3	191068	3	40452	4.72333
Figure4D
HCT116
Myc		β-actin
1	186	1	52519	0.00354158
2	43538	2	56851	0.765826
3	112674	3	56031	2.01092
PCSK9		β-actin
1	114237	1	52519	2.17516
2	74657	2	56851	1.3132
3	63272	3	56031	1.12923
SW620
Myc		β-actin
1	321	1	52653	0.00609652
2	74518	2	38241	1.94864
3	117233	3	37806	3.10091
PCSK9		β-actin
1	88356	1	52653	1.67808
2	48129	2	38241	1.25857
3	46123	3	37806	1.21999

## Sheet: Figure5
Figure 5E
Knockdown					Densitometry									Densitometry				Overexpression						Densitometry									Densitometry
HCT116	FH	1	276766	1	0.552727		2.30618		SW620	FH	1	212106	1	0.414645		3.18851			HCT116	FH	1	188720	1	0.354616		1		SW620	FH	1	143743	1	0.293141		1
		2	132495	2	0.239672		1				2	67907	2	0.130043		1					2	398845	2	0.716422		2.02027				2	246743	2	0.488957		1.668
		3	135118	3	0.260559		1.08715				3	71559	3	0.137447		1.05693					3	441221	3	0.835966		2.35738				3	282256	3	0.595775		2.03238
Nuclear	SREBF1	1	191841	1	0.487485	0.61481	0.5498		Nuclear	SREBF1	1	160657	1	0.316099	0.364195	0.586295			Nuclear	SREBF1	1	374328	1	0.777062	1.00841	1		Nuclear	SREBF1	1	309125	1	0.546323	1.05456	1
		2	260610	2	0.741724	1.11824	1				2	243884	2	0.537146	0.621181	1					2	290827	2	0.545809	0.764912	0.758533				2	214701	2	0.419873	0.888132	0.842185
		3	258741	3	0.812384	0.85595	0.765442				3	233288	3	0.484145	0.598703	0.963814					3	171325	3	0.275938	0.359	0.356006				3	142663	3	0.26929	0.516411	0.489694
	SREBF2	1	142434	1	0.361938	0.7412	0.549213			SREBF2	1	163823	1	0.322328	0.396135	0.670581				SREBF2	1	267617	1	0.555542	1.88022	1			SREBF2	1	257028	1	0.454251	1.26579	1
		2	215936	2	0.614577	1.34957	1				2	239000	2	0.526389	0.590734	1					2	186368	2	0.349766	1.3424	0.713961				2	189913	2	0.371397	1.07977	0.85304
		3	197066	3	0.618739	1.30155	0.964424				3	233869	3	0.48535	0.57731	0.977275					3	78431	3	0.126322	0.420248	0.22351				3	68722	3	0.129719	0.400913	0.31673
	H3	1	393532							H3	1	508249								H3	1	481722							H3	1	565828
		2	351357								2	454037									2	532837								2	511348
		3	318496								3	481856									3	620883								3	529774
Cytoplasm	SREBF1	1	358502		0.702601	0.886111	1.1261		Cytoplasm	SREBF1	1	360770	1	0.741271	0.854059	1.27089			Cytoplasm	SREBF1	1	278669	1	0.581056	0.754048	1		Cytoplasm	SREBF1	1	316263	1	0.643896	1.2429	1
		2	277638		0.521935	0.786883	1				2	302004	2	0.581105	0.672018	1					2	295791	2	0.578309	0.810459	1.07481				2	305620	2	0.626597	1.3254	1.06638
		3	259959		0.501349	0.528235	0.671301				3	294709	3	0.583491	0.721556	1.07372					3	280791	3	0.567078	0.737778	0.978424				3	341996	3	0.714866	1.37088	1.10297
	SREBF2	1	265802		0.520925	1.06679	1.49796			SREBF2	1	239496	1	0.49209	0.604769	1.0454				SREBF2	1	213501	1	0.445173	1.50668	1			SREBF2	1	159419	1	0.324569	0.904424	1
		2	172513		0.324309	0.712159	1				2	267904	2	0.515491	0.578505	1					2	256959	2	0.502387	1.92816	1.27975				2	177477	2	0.363872	1.05789	1.16968
		3	113056		0.218036	0.458652	0.64403				3	230479	3	0.456323	0.542783	0.938251					3	305502	3	0.616984	2.05259	1.36233				3	244837	3	0.511777	1.5817	1.74885
	β-actin	1	510250							β-actin	1	486691								β-actin	1	479591	1						β-actin	1	491171	1
		2	531940								2	519706									2	511476	2							2	487746	2
		3	518519								3	505079									3	495154	3							3	478406	3
Lysate	SREBF1	1	397029		0.792904		1.1954		Lysate	SREBF1	1	443982	1	0.867939		1.00373			Lysate	SREBF1	1	410089	1	0.770582		1		Lysate	SREBF1	1	254033	1	0.518059		1
		2	366681		0.663294		1				2	451544	2	0.864717		1					2	397250	2	0.713557		0.925998				2	238569	2	0.472759		0.912558
		3	492175		0.949102		1.43089				3	421010	3	0.808656		0.935169					3	405681	3	0.768629		0.997466				3	247051	3	0.521465		1.00657
	SREBF2	1	244512		0.488313		1.0723			SREBF2	1	416228	1	0.813683		0.913147				SREBF2	1	157242	1	0.295467		1			SREBF2	1	175973	1	0.358869		1
		2	251747		0.455389		1				2	465308	2	0.891075		1					2	145054	2	0.260552		0.881831				2	173573	2	0.34396		0.958457
		3	246520		0.475385		1.04391				3	437698	3	0.84071		0.943478					3	158650	3	0.300588		1.01733				3	153291	3	0.323561		0.901613
	β-actin	1	500728							β-actin	1	511536								β-actin	1	532181							β-actin	1	490355	1
		2	552818								2	522187									2	556718								2	504631	2
		3	518569								3	520629									3	527798								3	473763	3

## Sheet: Figure6
Figure6G
FH		β-actin
1	64201	1	104711	0.613126
2	72647	2	109674	0.66239
3	19483	3	105254	0.185105
4	87878	4	104197	0.843383
Ran		β-actin
1	131375	1	104711	1.25464
2	73140	2	109674	0.666885
3	67394	3	105254	0.640299
4	72081	4	104197	0.691776
PCSK9		β-actin
1	126334	1	104711	1.2065
2	93019	2	109674	0.848141
3	102336	3	105254	0.972277
4	60855	4	104197	0.584038
HLA-A		β-actin
1	77953	1	104711	0.744459
2	107934	2	109674	0.984135
3	118225	3	105254	1.12324
4	144884	4	104197	1.39048

## Sheet: Figure S2
Figure S2A
					Densitometry									Densitometry
HCT116	FH	1	118366	1	0.241884		1		SW620	FH	1	147775	1	0.378254		1
		2	123036	2	0.226583		0.936742				2	148877	2	0.350806		0.927435
		3	104770	3	0.215646		0.891527				3	124676	3	0.301848		0.798003
Nuclear	SREBF1	1	430680	1	0.775017	0.58759	1		Nuclear	SREBF1	1	361570	1	0.666905	0.481961	1
		2	427127	2	0.677419	0.628947	0.87407				2	377051	2	0.707822	0.555599	1.15279
		3	429165	3	0.743635	0.576424	0.959508				3	372055	3	0.679462	0.504886	1.04757
	SREBF2	1	331248	1	0.596087	0.831578	1			SREBF2	1	260873	1	0.481173	0.506432	1
		2	362424	2	0.574801	0.897031	0.96429				2	229179	2	0.430228	0.498328	0.983997
		3	333145	3	0.577256	0.727654	0.968409				3	213136	3	0.389238	0.470929	0.929896
	H3	1	555704							H3	1	542161	1
		2	630521								2	532692	2
		3	577118								3	547573	3
Cytoplasm	SREBF1	1	346801	1	0.758801	0.575296	1		Cytoplasm	SREBF1	1	506798	1	0.951487	0.687624	1
		2	336171	2	0.675309	0.626988	0.889969				2	531112	2	0.941631	0.739126	1.0749
		3	338240	3	0.733332	0.568439	0.966435				3	540738	3	1.00422	0.746204	1.08519
	SREBF2	1	297695	1	0.651357	0.908684	1			SREBF2	1	343273	1	0.644477	0.67831	1
		2	368624	2	0.740502	1.15562	1.13686				2	288126	2	0.510831	0.591689	0.872299
		3	333993	3	0.724124	0.912787	1.11172				3	253799	3	0.471338	0.57026	0.840708
	β-actin	1	457038	1						β-actin	1	532638	1
		2	497803	2							2	564034	2
		3	461237	3							3	538465	3
Lysate	SREBF1	1	645441	1	1.31898		1		Lysate	SREBF1	1	540592	1	1.38373		1
		2	584855	2	1.07707		0.816595				2	540659	2	1.27398		0.920684
		3	626776	3	1.29008		0.978093				3	555862	3	1.34577		0.972568
	SREBF2	1	350773	1	0.716814		1			SREBF2	1	371191	1	0.950122		1
		2	347948	2	0.640781		0.893929				2	366391	2	0.863344		0.908666
		3	385424	3	0.793311		1.10672				3	341393	3	0.826531		0.869921
	β-actin	1	489350	1						β-actin	1	390677	1
		2	543006	2							2	424386	2
		3	485842	3							3	413043	3

## Sheet: Figure S3
Figure S3A
FH		β-actin
1	242489	1	361029	0.671661
2	232673	2	331577	0.701716
3	66387	3	325942	0.203677
4	217213	4	321754	0.67509
